# Supplementary material for: Predicting the Prognostic Value of POLI Expression in Different Cancers via a Machine Learning Approach
Source: Int J Mol Sci. 2022 Aug 2;23(15):8571. doi: 10.3390/ijms23158571 (PMC9369001; doi:10.3390/ijms23158571)
Supplement: Supplementary file 1 [file ijms-23-08571-s001.zip]

Archive with 1 entries (1 files):
- ijms-1804944-supplementary.pdf
